# Supplementary material for: Interaction of BSA with Ta2O5 Nanoparticles: The Effect of Polydopamine Pre-Coating
Source: Molecules. 2026 Jan 11;31(2):241. doi: 10.3390/molecules31020241 (PMC12843971; doi:10.3390/molecules31020241)
Supplement: Supplementary file 1 [file molecules-31-00241-s001.zip]

Archive with 1 entries (1 files):
- molecules-4034401-supplementary.pdf
